# Supplementary material for: Is LRP2 Involved in Leptin Transport over the Blood-Brain Barrier and Development of Obesity?
Source: Int J Mol Sci. 2021 May 8;22(9):4998. doi: 10.3390/ijms22094998 (PMC8125945; doi:10.3390/ijms22094998)
Supplement: Supplementary file 1 [file ijms-22-04998-s001.zip]

Archive with 1 entries (1 files):
- ijms-1187150-supplementary.pdf
